# Supplementary material for: GBSC: graph-based sequence clustering method for similar short tandem repeats in protein sequences
Source: Bioinformatics. 2026 Jun 13;42(7):btag378. doi: 10.1093/bioinformatics/btag378 (PMC13360283; doi:10.1093/bioinformatics/btag378)
Supplement: btag378_Supplementary_Data [file btag378_supplementary_data.zip]

Archive with 6 entries (6 files):
- S05_cluster_RG_GR_proteins.xlsx
- S01_identification_analysis.pdf
- S02.1_tuning_C_measure.xlsx
- S02_functional_evaluation_of_clusters.pdf
- S03_clustering_parameters.pdf
- S04_RG_GR_multiparams_clusters_details.xlsx
