# Supplementary material for: GBSC: graph-based sequence clustering method for similar short tandem repeats in protein sequences
Source: Bioinformatics. 2026 Jun 13;42(7):btag378. doi: 10.1093/bioinformatics/btag378 (PMC13360283; doi:10.1093/bioinformatics/btag378)
Supplement: btag378_Supplementary_Data [file btag378_supplementary_data.zip › S05_cluster_RG_GR_proteins.xlsx]

## Sheet: GO terms
UniProtACC	Begin of STR	End of STR	Sequence	DNA binding descibed with electric GO term (IEA)	RNA binding descibed with electric GO term (IEA)	DNA binding GO term descibed with other methods	RNA binding GO term descibed with other methods
A0A1D9BZF0	479	502	RGRGRGRGRGRGRGRGRGRGRGRG	False	False	False	False
A7TQN2	10	32	GRGRGGSRGRGRGRGGSRGRGRG	False	False	False	False
B6H768	14	28	RGRGGRGRGRGRGRG	False	True	False	False
C7YRJ1	4	27	RGRGGNFRGRGGRGRGRGGRGRGR	False	True	False	False
F4ISQ7	836	848	GRGRGRGRGRGRG	True	False	False	True
M9PBE2	8	30	RGRGRGRGTRARGRGRGRGRGRG	False	False	False	False
O14327	139	159	RGRGRGRGRGRGRGRGGYRGR	False	True	False	False
O18789	34	49	RGRGRGRGRGRGRGRG	False	True	False	False
O42661	96	112	RGRGRGRGRGTRGRGRG	False	True	False	True
P12978	345	356	RGRGRGRGRGRG	False	False	False	False
P15880	34	49	RGRGRGRGRGRGRGRG	False	True	False	True
P22082	1505	1523	RGRGRGRGRGRGRGRGRGR	True	False	True	False
P25444	34	49	RGRGRGRGRGRGRGRG	False	True	False	False
P27952	34	49	RGRGRGRGRGRGRGRG	False	True	False	True
P49154	20	38	GRGRGRGRGRGRGRGRGRG	False	True	False	False
P62314	97	115	GRGRGRGRGRGRGRGRGRG	False	True	False	True
P62315	97	115	GRGRGRGRGRGRGRGRGRG	False	True	False	False
Q0J0S6	832	850	RGRGRGRGRGRGRGSSRGR	True	False	False	False
Q12906	640	656	RGRGRGGSIRGRGRGRG	True	True	True	True
Q29EQ3	2487	2499	GRGRGRGRGRGRG	False	False	False	False
Q2T9I5	904	930	GRGRGVHLRGRGVIRGRGRVLHGRGRG	False	True	False	True
Q3KSV2	311	322	RGRGRGRGRGRG	False	False	False	False
Q3SYW9	158	204	GRGGPGRGGLGRGAMGRGGIGGRGRGMIGRGRGGFGGRGRGRGRGRG	False	True	True	False
Q3ZC10	97	115	GRGRGRGRGRGRGRGRGRG	False	True	False	True
Q498T2	158	204	GRGGPGRGGLGRGAMGRGGIGGRGRGMIGRGRGGFGGRGRGRGRGRG	False	True	True	False
Q4R5F6	97	115	GRGRGRGRGRGRGRGRGRG	False	True	False	False
Q5SFM8	952	964	GRGRGRGRGRGRG	False	True	False	False
Q5T8P6	854	879	GRGRGIHSRGRGAVHGRGRGRGRGRG	False	True	False	True
Q659C4	149	164	RGRGRGRGRGRGRGRG	False	True	False	True
Q6DD04	633	649	RGRGRGGMNRGRGRGRG	True	True	True	True
Q6GL57	632	648	RGRGRGGMNRGRGRGRG	True	True	False	True
Q6NXA4	628	641	RGRGRGRGRGRGRG	True	True	False	True
Q6NZN0	859	884	GRGRGIHTRGRGTAHGRGRGRGRGRG	False	True	False	False
Q6PKG0	338	353	RGRGRGRGRGRGRGRG	False	True	False	True
Q6ZQ58	313	328	RGRGRGRGRGRGRGRG	False	True	False	True
Q7YZH1	2438	2450	GRGRGRGRGRGRG	False	False	False	False
Q80VM4	18	34	RGRGRGRGRGRGRGRGRGRG	True	False	False	False
Q8NAF0	16	35	RGRGRGRGRGRGRGRGRGRG	True	False	False	True
Q91550	633	649	RGRGRGGMNRGRGRGRG	True	True	True	True
Q9CY57	159	205	GRGGPGRGGLGRGAMGRGGIGGRGRGMIGRGRGGFGGRGRGRGRGRG	False	True	True	False
Q9FHM5	117	132	RGRGRGRGRGRGRGRG	True	False	False	False
Q9FK53	20	31	GRGRGRGRGRGR	False	True	False	False
Q9HGL3	384	401	RGRRGRGRGRGGRGRGRG	False	True	False	True
Q9JIL3	640	656	RGRGRGGNIRGRGRGRG	True	True	True	True
Q9SSF1	99	114	GRGRGRGRGRGRGRGR	False	True	False	False
Q9SY09	100	114	GRGRGRGRGRGRGRG	False	True	False	True
Q9UPT8	320	346	RGRGLSRGRGRGSRGRGKGMGRGRGRG	False	True	False	True
Q9VU02	100	119	RGRGRGARGRGGPRGRGRGR	False	True	False	True
Q9Y3Y2	158	204	GRGGPGRGGLGRGAMGRGGIGGRGRGMIGRGRGGFGGRGRGRGRGRG	False	True	True	True
Q9Z1X4	640	656	RGRGRGGNIRGRGRGRG	True	True	True	True
Q9Z2E1	75	96	GRGRGRGRGRGRGRGRGRGRGR	True	False	True	True
