# Supplementary material for: GBSC: graph-based sequence clustering method for similar short tandem repeats in protein sequences
Source: Bioinformatics. 2026 Jun 13;42(7):btag378. doi: 10.1093/bioinformatics/btag378 (PMC13360283; doi:10.1093/bioinformatics/btag378)
Supplement: btag378_Supplementary_Data [file btag378_supplementary_data.zip › S02.1_tuning_C_measure.xlsx]

## Sheet: summary
Parameters set ID	w_param	g_param	l_param	m_param	x_param	Number of singleton clusters (with one protein)	Number of singleton clusters (with one STR)	Number of all clusters	Percentage of singleton clusters (with one protein)	Percentage of singleton clusters (with one STR)	Number of proteins with STRs	Number of identified STRs	C measure	Mean s value	Mean sequence Lenght	Median sequence lenght	Mean protein number in cluster	Median STRs number in cluster	Mean protein number in cluster	Median protein number in cluster	Number of no orphan clusters with significant GO	Number of orphan clusters
1	3	1	10	0	4	2683	2598	4113	65.23219061512278	63.16557257476295	42111	72383	0.6258741258741258	0.2418763318704195	9.027898781942786	6.0	50.406993006993005	4.0	41.20909090909091	4.0	895	1430
2	3	1	10	0	6	3530	3437	5054	69.84566679857538	68.00554016620498	42256	72709	0.6148293963254593	0.24599740884776078	9.135569802144357	6.0	47.490813648293965	4.0	38.85629921259842	3.0	937	1524
3	3	1	10	0	8	3696	3602	5239	70.54781446841	68.7535789272762	42338	72823	0.611147116007777	0.24519224638079876	9.20052974285399	6.0	46.978613091380424	3	38.45042125729099	3	943	1543
4	3	2	10	0	4	3497	3400	5238	66.76212294768996	64.91027109583811	43805	75600	0.6209075244112578	0.24804863727066867	9.616561237507973	7.0	43.22113727742676	4	35.772544514646754	4	1081	1741
5	3	2	10	0	6	4506	4400	6362	70.82678403017918	69.16064130776485	43965	75981	0.6077586206896551	0.25058502673185556	9.738012407571528	7	40.732219827586206	4.0	33.74191810344828	3.0	1128	1856
6	3	2	10	0	8	4678	4571	6553	71.38715092324126	69.75431100259424	44051	76095	0.6042666666666666	0.24972644888832315	9.804717940589875	7	40.3792	3	33.45973333333333	3	1133	1875
7	3	3	10	0	4	4234	4037	6367	66.4991361708811	63.40505732684153	45598	86327	0.627754336615096	0.25501392208354856	10.30533546650414	8.0	36.922644163150494	4	30.93061415846226	4	1339	2133
8	3	3	10	0	6	5332	5126	7592	70.231822971549	67.51844046364594	45731	86738	0.6150442477876106	0.25685764036848724	10.444128536588448	8	35.016371681415926	2025-05-03	29.357522123893805	3.0	1390	2260
9	3	3	10	0	8	5510	5303	7789	70.74078829117987	68.08319424829888	45817	86852	0.6112329969284774	0.2559344226783954	10.506946459892239	8	34.77358490566038	3	29.161913119789382	3	1393	2279
10	3	4	10	0	4	4751	4531	7223	65.77599335456182	62.73016752042088	47263	89438	0.6161003236245954	0.2529894181407113	10.8836373416793	8.0	33.08899676375405	4.0	28.013349514563107	3.0	1523	2472
11	3	4	10	0	6	5877	5648	8483	69.27973594247318	66.58021926205352	47383	89863	0.6047582501918649	0.2548887209274602	11.04167122921001	8	31.53914044512663	3.0	26.72141212586339	3.0	1576	2606
12	3	4	10	0	8	6059	5829	8687	69.74789915966386	67.10026476343963	47471	89987	0.6031202435312024	0.25470012148381543	11.10998262728852	8	31.321537290715373	3.0	26.5441400304414	3.0	1585	2628
13	3	1	12	0	4	2762	2691	4204	65.69933396764986	64.0104662226451	42121	72147	0.6296809986130375	0.24230320756348794	9.046666295636687	6.0	49.841886269070734	4.0	40.8252427184466	4.0	908	1442
14	3	1	12	0	6	3784	3704	5336	70.91454272863568	69.41529235382309	42287	72508	0.6121134020618557	0.24325950463045523	9.164325881603368	6.0	46.519329896907216	4.0	38.13788659793814	3.0	950	1552
15	3	1	12	0	8	4045	3964	5627	71.8855518038031	70.44606362182336	42382	72646	0.6042983565107459	0.24095450899984105	9.241919429314015	6.0	45.72313527180784	3.0	37.50063211125158	3.0	956	1582
16	3	2	12	0	4	3573	3493	5331	67.02307259425999	65.52241605702496	43780	75142	0.6245733788395904	0.24730615137588258	9.621744765569675	7	42.5716723549488	4.0	35.34869169510808	4.0	1098	1758
17	3	2	12	0	6	4851	4758	6755	71.81347150259067	70.43671354552184	43983	75607	0.6066176470588235	0.2495076404685581	9.7687606292517	7.0	39.529411764705884	3.0	32.85451680672269	3.0	1155	1904
18	3	2	12	0	8	5144	5048	7081	72.64510662335829	71.28936590876995	44082	75763	0.5988642230252968	0.2469921680451299	9.85491506544138	7	38.93185338151781	3	32.3686112545173	3	1160	1937
19	3	3	12	0	4	4316	4193	6479	66.6152183979009	64.71677728044452	45516	80186	0.6218215441516413	0.2502249574330751	10.450016644047832	7.0	36.11003236245955	4	30.39297272306981	4	1345	2163
20	3	3	12	0	6	5788	5646	8128	71.21062992125984	69.46358267716535	45693	80746	0.6038461538461538	0.2521966471608174	10.638861678985332	8	33.59273504273504	3.0	28.303846153846155	3.0	1413	2340
21	3	3	12	0	8	6107	5962	8481	72.00801792241481	70.29831387808042	45791	80904	0.5977253580454929	0.2501327910410296	10.720478439737924	8.0	33.17438921651222	3.0	27.959561920808763	3.0	1419	2374
22	3	4	12	0	4	4869	4734	7380	65.97560975609755	64.14634146341463	47165	83075	0.618478693747511	0.25166597022337456	11.045749373000087	8	32.23456790123457	4	27.43767423337316	3	1553	2511
23	3	4	12	0	6	6496	6336	9200	70.6086956521739	68.8695652173913	47341	83681	0.6002218934911243	0.25216475196972304	11.255679795760559	8	30.130547337278106	3.0	25.671967455621303	3.0	1623	2704
24	3	4	12	0	8	6824	6661	9565	71.34343962362782	69.63930998431782	47437	83849	0.595038307187158	0.25049094508147474	11.3421819874559	8.0	29.781831448376504	3	25.38197738051806	3	1631	2741
25	3	1	14	0	4	2707	2644	4141	65.3706834098044	63.84931176044434	42144	71836	0.6359832635983264	0.24456702142366998	9.08955911935628	6.0	49.91910739191074	4.0	40.99511854951186	4.0	912	1434
26	3	1	14	0	6	3800	3729	5361	70.88229807871666	69.55791829882484	42314	72248	0.6188340807174888	0.24854429975495	9.247790684748777	6.0	46.103779628443306	3	37.90390775144138	3	966	1561
27	3	1	14	0	8	4119	4046	5710	72.13660245183888	70.85814360770578	42420	72395	0.6109365179132621	0.24681772548859365	9.326455048466947	6	45.32432432432432	3	37.27906976744186	3	972	1591
28	3	2	14	0	4	3527	3437	5272	66.90060698027314	65.19347496206373	43789	74713	0.6303724928366762	0.25000335147212505	9.68135192181009	7	42.62636103151863	4	35.50716332378224	4	1100	1745
29	3	2	14	0	6	4905	4805	6818	71.9419184511587	70.47521267233793	44012	75251	0.6121275483533717	0.2540485022540085	9.87679611131884	7.0	39.14479874542603	3	32.64610559330894	3	1171	1913
30	3	2	14	0	8	5277	5169	7224	73.04817275747509	71.5531561461794	44124	75426	0.6055469953775039	0.25245841964749693	9.964671704047229	7	38.54083204930662	3	32.154083204930664	3	1179	1947
31	3	3	14	0	4	4277	4095	6444	66.37181874612043	63.547486033519554	45483	84956	0.6275957544993078	0.2561216715087848	10.385389518230847	7.0	35.766497461928935	4	30.153207198892478	3	1360	2167
32	3	3	14	0	6	5947	5742	8308	71.5816080885893	69.1141068849302	45693	85587	0.6099110546378653	0.25852168796536273	10.608543614704752	8.0	33.066497246929266	3	27.911054637865313	3	1440	2361
33	3	3	14	0	8	6382	6169	8785	72.64655663062038	70.22196926579397	45814	85781	0.6021639617145235	0.2565174629746066	10.702686467971985	8.0	32.56096545984187	3	27.49438202247191	3	1447	2403
34	3	4	14	0	4	4799	4613	7334	65.43496045814017	62.89882737932915	47097	87742	0.6126232741617357	0.2522764168678872	11.005457875914319	8	31.657199211045366	3	27.006706114398423	3	1553	2535
35	3	4	14	0	6	6688	6475	9448	70.7874682472481	68.53302286198137	47308	88454	0.5931159420289855	0.25299177421980934	11.268740495295559	8	29.304710144927537	3.0	25.029347826086955	3.0	1637	2760
36	3	4	14	0	8	7173	6952	9979	71.88094999498948	69.6662992283796	47420	88660	0.5876692801140413	0.2517290401523092	11.368053585305981	8	28.890591589451176	3.0	24.68424803991447	3.0	1649	2806
37	3	1	16	0	4	2728	2651	4158	65.60846560846561	63.75661375661376	42164	71733	0.6328671328671329	0.2424111712748802	9.06634646352905	6	49.93916083916084	4.0	41.10489510489511	4.0	905	1430
38	3	1	16	0	6	3838	3748	5394	71.15313311086392	69.48461253244345	42336	72159	0.6143958868894601	0.24583375523606563	9.238227879834543	6	46.14460154241645	2025-05-03	38.018637532133674	3.0	956	1556
39	3	1	16	0	8	4212	4122	5803	72.58314664828536	71.03222471135619	42445	72318	0.6077938403519799	0.24458553612848105	9.328543635352974	6.0	45.2294154619736	3	37.28221244500314	3	967	1591
40	3	2	16	0	4	3500	3399	5251	66.65397067225291	64.7305275185679	43818	74684	0.6270702455739577	0.24804619329975558	9.672491316873536	7.0	42.42261564820103	4	35.403769274700174	4	1098	1751
41	3	2	16	0	6	4929	4816	6847	71.98773185336644	70.33737403242296	44038	75216	0.6084462982273201	0.25279840766592154	9.879440402311149	7.0	38.9822732012513	3.0	32.57194994786236	3.0	1167	1918
42	3	2	16	0	8	5373	5258	7331	73.29150184149502	71.72282089755831	44150	75393	0.6021450459652706	0.25193823751648436	9.979303718925555	7	38.27425944841675	3.0	31.993360572012257	3.0	1179	1958
43	3	3	16	0	4	4196	4000	6359	65.98521780154113	62.90297216543482	45434	84593	0.6269070735090153	0.25621951812413474	10.35612055901667	7	35.69440591770689	4	30.115117891816922	3	1356	2163
44	3	3	16	0	6	5941	5726	8315	71.44918821407096	68.86349969933855	45682	85309	0.6065711878685762	0.2573766268925706	10.614382778683998	8	32.79570345408593	3.0	27.70977253580455	3.0	1440	2374
45	3	3	16	0	8	6458	6241	8884	72.69248086447546	70.24988743809095	45807	85516	0.5985160758450123	0.25524342009537815	10.732551883166796	8.0	32.17642209398186	3.0	27.198268755152515	3.0	1452	2426
46	3	4	16	0	4	4755	4569	7273	65.37879829506393	62.82139419771759	47012	87197	0.6223193010325655	0.2560096125601469	11.015330853342352	8	31.707307386814932	3.0	27.070691024622718	3.0	1567	2518
47	3	4	16	0	6	6783	6576	9547	71.04849691002408	68.88027652665758	47262	88027	0.599493487698987	0.2565113050970988	11.312148697777722	8	29.158104196816208	3.0	24.929811866859623	3.0	1657	2764
48	3	4	16	0	8	7363	7154	10185	72.29258713794796	70.2405498281787	47379	88250	0.5935506732813607	0.2551320323436319	11.441407216749989	8.0	28.636428065201983	3.0	24.49397590361446	3.0	1675	2822
49	3	1	18	0	4	2707	2643	4145	65.30759951749096	63.76357056694813	42183	71546	0.6300417246175244	0.2418895069909665	9.045914145876282	6	49.587621696801115	4.0	40.88664812239221	3.0	906	1438
50	3	1	18	0	6	3862	3781	5435	71.05795768169273	69.56761729530818	42385	72019	0.6102987921169739	0.24574846493682453	9.231590687299596	6.0	45.60076287349015	3	37.638270820089005	3	960	1573
51	3	1	18	0	8	4262	4180	5871	72.59410662578777	71.19741100323624	42502	72187	0.6028589185829708	0.24406494351006786	9.333273061088239	6.0	44.68365444375389	3	36.899316345556244	3	970	1609
52	3	2	18	0	4	3466	3389	5224	66.34762633996937	64.87366003062787	43806	74338	0.6245733788395904	0.2482285215212264	9.608673345394648	7.0	42.13083048919226	4.0	35.21672354948805	3.0	1098	1758
53	3	2	18	0	6	4940	4851	6881	71.79189071355907	70.49847405900306	44061	74907	0.6002060793405462	0.24966764929869983	9.83188782691457	7	38.4332818134982	3	32.16537867078825	3	1165	1941
54	3	2	18	0	8	5444	5352	7430	73.27052489905788	72.03230148048452	44189	75104	0.594662638469285	0.24858470510568198	9.948295226634578	7.0	37.65861027190332	3.0	31.530715005035248	3.0	1181	1986
55	3	3	18	0	4	4132	3946	6315	65.43151227236739	62.486144101346	45402	84405	0.6220797068254695	0.25498036253002265	10.37082201219433	7	35.236371965185526	3	29.777370590929912	3	1358	2183
56	3	3	18	0	6	5962	5759	8359	71.3243210910396	68.89580093312597	45637	85121	0.6003337505214852	0.2556139041239085	10.636515956075682	8.0	32.36879432624114	3	27.39424280350438	3	1439	2397
57	3	3	18	0	8	6577	6370	9034	72.8027451848572	70.51140137259243	45780	85358	0.5925925925925926	0.253927727448631	10.773545626277034	8	31.671550671550673	3	26.816849816849818	3	1456	2457
58	3	4	18	0	4	4662	4481	7169	65.0299902357372	62.505230855070444	46960	86919	0.6194654966094935	0.2544620063566412	11.041310864253507	8.0	31.67052253689669	3	27.07100119664938	3	1553	2507
59	3	4	18	0	6	6789	6590	9554	71.05924220221897	68.97634498639313	47228	87781	0.5971066907775768	0.2555068184231285	11.362263727494888	8.0	29.006871609403255	3	24.830379746835444	3	1651	2765
60	3	4	18	0	8	7478	7275	10311	72.52448841043545	70.5557171952284	47365	88036	0.5898340981291916	0.2539011308709115	11.50983828665896	8	28.397811507236145	3	24.320155312389694	3	1671	2833
61	3	1	20	0	4	2709	2640	4140	65.43478260869566	63.768115942028984	42181	71466	0.6359189378057303	0.245521577007796	9.07138443389602	6.0	49.75960866526904	4	41.071278825995805	4	910	1431
62	3	1	20	0	6	3870	3785	5444	71.08743570903748	69.52608376193974	42389	71964	0.6130876747141042	0.24699824094625264	9.275951098333659	6.0	45.523506988564165	2025-05-03	37.61689961880559	3.0	965	1574
63	3	1	20	0	8	4283	4195	5892	72.69178547182621	71.19823489477257	42503	72136	0.6072094468614045	0.24641130022793256	9.376747424115845	6.0	44.63642013673089	3	36.90118085767558	3	977	1609
64	3	2	20	0	4	3426	3340	5182	66.11346970281744	64.45387881126977	43796	74217	0.628132118451025	0.24900991502847955	9.622531515446626	7.0	42.10250569476082	4.0	35.214692482915716	4.0	1103	1756
65	3	2	20	0	6	4920	4820	6864	71.67832167832168	70.22144522144522	44066	74820	0.6013374485596708	0.24975286006514066	9.861960184178379	7	38.31944444444444	3.0	32.09207818930041	3.0	1169	1944
66	3	2	20	0	8	5447	5342	7438	73.2320516267814	71.82038182307072	44195	75025	0.5961828227021597	0.24991450057655495	9.978443658954584	7.0	37.512807634354594	3	31.431943746860874	3	1187	1991
67	3	3	20	0	4	4151	3937	6317	65.71157194870983	62.32388792148171	45339	84258	0.6251154201292706	0.2554340861500538	10.343822159602365	7	35.38919667590028	3.0	29.90858725761773	3.0	1354	2166
68	3	3	20	0	6	6009	5774	8395	71.57832042882669	68.77903513996426	45645	85059	0.6039396479463537	0.25663455020013115	10.657815851357986	8.0	32.43671416596815	3.0	27.45850796311819	3.0	1441	2386
69	3	3	20	0	8	6672	6432	9122	73.14185485639115	70.51085288313966	45788	85306	0.5959183673469388	0.2550374604371613	10.796923909263052	8	31.686122448979592	3.0	26.837551020408164	3.0	1460	2450
70	3	4	20	0	4	4664	4436	7162	65.12147444847808	61.938006143535326	46904	86841	0.6216973578863091	0.25547449147651274	11.024292878889325	8	31.68895116092874	3.0	27.083266613290633	3.0	1553	2498
71	3	4	20	0	6	6830	6582	9587	71.2423072911234	68.65547095024512	47237	87748	0.6010155966630395	0.2575238856546002	11.375242166310448	8	29.019586507072905	3	24.84403336960464	3	1657	2757
72	3	4	20	0	8	7577	7323	10408	72.79976940814758	70.35933897002306	47374	88027	0.5941363475803603	0.25648259869318546	11.53673667688168	8.0	28.355351465913106	3	24.288590604026847	3	1682	2831
73	4	1	10	0	4	1280	1237	1951	65.60738083034342	63.403382880574064	21181	35814	0.6184798807749627	0.25948570747836297	11.487148549301308	8.0	53.11177347242921	3	41.87183308494784	3	415	671
74	4	1	10	0	6	1637	1589	2350	69.65957446808511	67.61702127659575	21258	35955	0.6044880785413744	0.26107747973536444	11.627475109072604	8.0	50.14866760168303	3	39.569424964936886	3	431	713
75	4	1	10	0	8	1722	1674	2445	70.42944785276073	68.46625766871166	21322	36032	0.6002766251728907	0.26089601675376334	11.71964390366422	8	49.561549100968186	3	39.128630705394194	3	434	723
76	4	2	10	0	4	1636	1583	2462	66.45004061738425	64.29731925264014	22084	37578	0.6065375302663438	0.2606043908795509	12.20580051369863	9.0	45.24939467312349	3.0	35.95157384987893	3.0	501	826
77	4	2	10	0	6	2041	1985	2913	70.0652248541023	68.14280810161345	22159	37721	0.5928899082568807	0.26103132406629276	12.356594314969868	9.0	43.00688073394495	3.0	34.19839449541284	3.0	517	872
78	4	2	10	0	8	2129	2073	3011	70.70740617734971	68.84755895051478	22223	37798	0.590702947845805	0.26095984365675196	12.445115623087363	9	42.60657596371882	3.0	33.89795918367347	3.0	521	882
79	4	3	10	0	4	2030	1890	3008	67.48670212765957	62.83244680851064	22983	46374	0.5961145194274029	0.25533469600331804	13.122158361984914	9.0	39.850715746421265	3.0	31.98875255623722	3.0	583	978
80	4	3	10	0	6	2460	2317	3484	70.60849598163031	66.50401836969002	23051	46517	0.5849609375	0.2564889781676035	13.275626598465474	9.0	38.18359375	3.0	30.673828125	3.0	599	1024
81	4	3	10	0	8	2550	2407	3584	71.14955357142857	67.15959821428571	23113	46594	0.5812379110251451	0.25560332345323356	13.358909564285167	9	37.88878143133462	3.0	30.45164410058027	3.0	601	1034
82	4	4	10	0	4	2261	2109	3363	67.2316384180791	62.71186440677966	23759	47694	0.5961887477313974	0.26049928749953155	13.895288738693967	10.0	36.51905626134301	3.0	29.61978221415608	3.0	657	1102
83	4	4	10	0	6	2697	2542	3847	70.1065765531583	66.07746295814921	23824	47843	0.5904347826086956	0.26216250564447846	14.068258371309689	10.0	35.10956521739131	3.0	28.497391304347826	3.0	679	1150
84	4	4	10	0	8	2789	2634	3949	70.62547480374778	66.70043048873133	23886	47920	0.5862068965517241	0.260893107153593	14.155859886782192	10	34.873275862068965	3.0	28.318103448275863	3.0	680	1160
85	4	1	12	0	4	1322	1285	2013	65.67312468951813	63.835072031793345	21168	35692	0.613603473227207	0.26199194318981495	11.514268828098615	8.0	51.421128798842254	3	40.64833574529667	3	424	691
86	4	1	12	0	6	1751	1708	2495	70.18036072144288	68.45691382765531	21263	35866	0.592741935483871	0.25964056442245875	11.682735426008968	8.0	47.956989247311824	3.0	37.950268817204304	3.0	441	744
87	4	1	12	0	8	1881	1838	2637	71.33105802047781	69.70041714069018	21333	35949	0.5859788359788359	0.257476394479206	11.784973296423678	8	47.30555555555556	3.0	37.457671957671955	3.0	443	756
88	4	2	12	0	4	1653	1605	2497	66.19943932719264	64.27713255907088	22041	37345	0.5995260663507109	0.26164132535295564	12.211898611559574	9.0	44.03317535545024	3.0	35.095971563981045	3.0	506	844
89	4	2	12	0	6	2173	2120	3074	70.6896551724138	68.96551724137932	22143	37528	0.586015538290788	0.26145609733232594	12.399517749497656	9	41.426193118756935	3	33.05216426193119	3	528	901
90	4	2	12	0	8	2317	2263	3233	71.66718218373028	69.99690689761832	22215	37620	0.5796943231441049	0.25977351270675064	12.50771081117199	9	40.846069868995635	3.0	32.60807860262009	3.0	531	916
91	4	3	12	0	4	2085	1998	3087	67.54130223517978	64.72303206997084	22927	40658	0.5978043912175649	0.2587509474995557	13.286950457198946	9.0	38.63672654690619	3.0	31.20059880239521	3.0	599	1002
92	4	3	12	0	6	2662	2568	3724	71.48227712137486	68.95810955961332	23022	40852	0.5828625235404896	0.25694163919315066	13.484697289234093	9.0	36.612052730696796	3.0	29.594161958568737	3.0	619	1062
93	4	3	12	0	8	2809	2714	3886	72.28512609366959	69.84045290787442	23093	40944	0.5756731662024142	0.2546932639866715	13.585959150159088	9.0	36.18570102135562	3	29.264623955431755	3	620	1077
94	4	4	12	0	4	2329	2237	3463	67.25382616228704	64.59717008374243	23688	41890	0.6040564373897708	0.26549288095393075	14.046906712771555	10	35.1931216931217	3.0	28.715167548500883	3.0	685	1134
95	4	4	12	0	6	2969	2868	4167	71.25029997600193	68.82649388048956	23782	42101	0.5918196994991652	0.2641882290737302	14.26605802090349	10	33.46327212020034	3.0	27.329716193656093	3.0	709	1198
96	4	4	12	0	8	3121	3019	4334	72.01199815413014	69.65851407475773	23853	42193	0.5853256389117889	0.26197852808794697	14.371039597799845	10	33.12366034624897	3	27.06512778235779	3	710	1213
97	4	1	14	0	4	1339	1302	2026	66.09081934846989	64.26456071076012	21204	35605	0.6069868995633187	0.25239727244320637	11.564907033828964	8	51.590975254730715	3	40.92139737991266	3	417	687
98	4	1	14	0	6	1795	1753	2537	70.75285770595191	69.0973590855341	21291	35780	0.5876010781671159	0.25150079896920413	11.718150405933084	8	47.974393530997304	3.0	38.094339622641506	3.0	436	742
99	4	1	14	0	8	1951	1908	2706	72.0990391722099	70.509977827051	21366	35868	0.5814569536423841	0.2512371649214368	11.818031500476431	8.0	47.26092715231788	3	37.550993377483444	3	439	755
100	4	2	14	0	4	1679	1629	2517	66.70639650377433	64.71990464839094	22059	37170	0.5930787589498807	0.25399240571005094	12.264503042596349	9	44.12291169451074	3.0	35.27684964200478	3.0	497	838
101	4	2	14	0	6	2243	2189	3140	71.43312101910828	69.71337579617834	22158	37366	0.5819397993311036	0.25652867252755446	12.45965223944875	9.0	41.4180602006689	3	33.15384615384615	3	522	897
102	4	2	14	0	8	2428	2372	3341	72.6728524393894	70.99670757258306	22234	37463	0.579408543263965	0.25700681567502537	12.56699065621308	9.0	40.79299014238773	3	32.67250821467689	3	529	913
103	4	3	14	0	4	2172	2027	3156	68.8212927756654	64.22686945500634	22907	45778	0.5904471544715447	0.254528930329464	13.25154060167971	9	39.084349593495936	3.0	31.528455284552845	3.0	581	984
104	4	3	14	0	6	2849	2698	3899	73.07001795332137	69.19723005898949	23007	45994	0.579047619047619	0.25588566885016883	13.457440753389216	9.0	36.81142857142857	3.0	29.73047619047619	3.0	608	1050
105	4	3	14	0	8	3054	2901	4122	74.09024745269286	70.37845705967976	23085	46095	0.5730337078651685	0.25486222135548525	13.563848456694538	9.0	36.28089887640449	3.0	29.318352059925093	3.0	612	1068
106	4	4	14	0	4	2460	2305	3577	68.77271456527816	64.43947441990495	23664	46964	0.5953446732318711	0.2607140384498449	14.043991009873986	10	35.45120859444942	3	28.912264995523724	3	665	1117
107	4	4	14	0	6	3234	3071	4424	73.10126582278481	69.41681735985533	23769	47205	0.5831932773109244	0.2619895638222492	14.27819643305702	10.0	33.45378151260504	3.0	27.31596638655462	3.0	694	1190
108	4	4	14	0	8	3453	3288	4661	74.08281484659945	70.54280197382536	23844	47306	0.5786423841059603	0.26089529806668826	14.389690773317296	10.0	33.03476821192053	3.0	26.987582781456954	3.0	699	1208
109	4	1	16	0	4	1338	1295	2024	66.10671936758894	63.98221343873518	21210	35519	0.6151603498542274	0.25939551899020974	11.5776291931097	8.0	51.45189504373178	3.0	40.89504373177842	3.0	422	686
110	4	1	16	0	6	1810	1759	2553	70.8969839404622	68.89933411672543	21311	35723	0.594885598923284	0.2609935067155445	11.773151410932257	8	47.74293405114401	3	37.98923283983849	3	442	743
111	4	1	16	0	8	1992	1940	2751	72.41003271537623	70.51981097782624	21390	35817	0.5876152832674572	0.25909789621204626	11.878135192891689	8.0	46.856389986824766	3	37.308300395256914	3	446	759
112	4	2	16	0	4	1680	1623	2500	67.2	64.92	22036	36999	0.6073170731707317	0.26023627249853803	12.233113808305665	9.0	44.81219512195122	3.0	35.891463414634146	3.0	498	820
113	4	2	16	0	6	2277	2212	3165	71.94312796208531	69.88941548183254	22159	37238	0.5923423423423423	0.2632287812797399	12.47142702527193	9.0	41.619369369369366	3.0	33.380630630630634	3.0	526	888
114	4	2	16	0	8	2498	2431	3405	73.36270190895742	71.39500734214391	22238	37341	0.5843439911797134	0.2609099677329686	12.58122841105354	9.0	40.85556780595369	3	32.788313120176404	3	530	907
115	4	3	16	0	4	2131	1984	3103	68.67547534643893	63.93812439574605	22882	45485	0.5895061728395061	0.25130390633204186	13.160371436044992	9.0	39.33127572016461	3.0	31.79320987654321	3.0	573	972
116	4	3	16	0	6	2861	2706	3918	73.02194997447677	69.06584992343032	23011	45759	0.5723746452223274	0.2529025367741996	13.434519323232061	9	36.402081362346266	3	29.469252601702934	3	605	1057
117	4	3	16	0	8	3110	2953	4189	74.24206254476009	70.49415134877059	23103	45875	0.567191844300278	0.2511238737098258	13.566393697522546	9.0	35.76274328081557	3	28.970342910101945	3	612	1079
118	4	4	16	0	4	2402	2241	3499	68.64818519577022	64.04687053443841	23625	46580	0.5952597994530537	0.2585811169908629	13.947132411016842	10	35.77848678213309	3	29.263445761166818	3	653	1097
119	4	4	16	0	6	3271	3099	4463	73.29150795429084	69.43759802823213	23758	46884	0.5763422818791947	0.2586858098481344	14.252676063466357	10	33.15184563758389	3.0	27.156040268456376	3.0	687	1192
120	4	4	16	0	8	3543	3369	4756	74.49537426408747	70.83683767872161	23844	46998	0.5713107996702391	0.25696638680429745	14.390728309695655	10.0	32.667765869744436	3	26.774938169826875	3	693	1213
121	4	1	18	0	4	1332	1297	2022	65.8753709198813	64.14441147378832	21218	35413	0.5927536231884057	0.2438257270824363	11.455056498779172	8.0	51.0463768115942	3.0	40.64927536231884	3.0	409	690
122	4	1	18	0	6	1819	1774	2570	70.77821011673151	69.0272373540856	21337	35632	0.5739014647137151	0.245690494288536	11.670083876980428	8	47.1491344873502	3	37.58988015978695	3	431	751
123	4	1	18	0	8	2022	1974	2791	72.44715155858115	70.72733787173057	21426	35736	0.5682704811443433	0.24653396227103275	11.78809812149717	8	46.172951885565666	3	36.83745123537061	3	437	769
124	4	2	18	0	4	1671	1621	2493	67.02767749699157	65.0220617729643	22040	36835	0.5997566909975669	0.25085540599335293	12.113064366435552	9.0	44.5669099756691	3.0	35.78102189781022	3.0	493	822
125	4	2	18	0	6	2293	2233	3184	72.01633165829146	70.13190954773869	22176	37081	0.5824915824915825	0.25385687661040335	12.36372764525496	9	41.35690235690236	3	33.250280583613915	3	519	891
126	4	2	18	0	8	2547	2483	3458	73.65529207634471	71.80451127819549	22263	37192	0.5806805708013172	0.25523611890323594	12.48784910153713	9.0	40.562019758507134	3	32.632272228320524	3	529	911
127	4	3	18	0	4	2068	1917	3052	67.75884665792923	62.811271297509826	22884	45565	0.5741869918699187	0.24015572081776856	13.149352691440852	9.0	38.77845528455285	3.0	31.36890243902439	3.0	565	984
128	4	3	18	0	6	2828	2670	3899	72.53141831238779	68.47909720441139	23024	45842	0.5583566760037348	0.2438876801822226	13.438844051028378	9.0	35.863678804855276	3	29.055088702147525	3	598	1071
129	4	3	18	0	8	3123	2962	4218	74.0398293029872	70.22285443338075	23123	45966	0.5506849315068493	0.24184172676032192	13.584146594684386	9.0	35.185388127853884	3	28.525114155251142	3	603	1095
130	4	4	18	0	4	2323	2167	3415	68.02342606149341	63.45534407027819	23592	46612	0.5851648351648352	0.2507691351708422	13.990371108216484	10	35.854395604395606	3.0	29.297619047619047	3.0	639	1092
131	4	4	18	0	6	3245	3080	4440	73.08558558558559	69.36936936936937	23745	46933	0.5665271966527197	0.2530091316632436	14.333586876600492	10	33.00502092050209	3	27.01338912133891	3	677	1195
132	4	4	18	0	8	3565	3397	4783	74.53481078820823	71.02237089692662	23838	47055	0.5623973727422004	0.25142732922377464	14.479207219961069	10	32.47701149425287	3.0	26.597701149425287	3.0	685	1218
133	4	1	20	0	4	1313	1274	2007	65.42102640757349	63.47782760338814	21224	35405	0.5994236311239193	0.2469502223029206	11.503806385637995	8.0	50.726224783861674	3.0	40.429394812680115	3.0	416	694
134	4	1	20	0	6	1813	1764	2573	70.46249514185776	68.558103381267	21346	35641	0.5789473684210527	0.2487031666568148	11.738780467139266	8	46.588157894736845	3.0	37.17631578947368	3.0	440	760
135	4	1	20	0	8	2025	1974	2804	72.21825962910128	70.39942938659058	21433	35744	0.5725288831835686	0.24860232185033185	11.855658198614318	8.0	45.578947368421055	3	36.39666238767651	3	446	779
136	4	2	20	0	4	1638	1588	2473	66.23534169025476	64.2135058633239	22060	36887	0.5892215568862276	0.24512302579278844	12.196451445858658	9	43.94131736526946	3	35.32455089820359	3	492	835
137	4	2	20	0	6	2274	2214	3180	71.50943396226415	69.62264150943396	22201	37142	0.5717439293598234	0.24737618304633463	12.460394430297448	9.0	40.7439293598234	3.0	32.80132450331126	3.0	518	906
138	4	2	20	0	8	2537	2475	3464	73.23903002309468	71.44919168591224	22284	37249	0.5706580366774542	0.24914362683994176	12.581759732015021	9	39.932038834951456	3	32.16936353829558	3	529	927
139	4	3	20	0	4	2068	1910	3051	67.78105539167485	62.602425434283845	22879	45526	0.5839267548321465	0.2440912811387767	13.232005462041437	9	38.739572736520856	3	31.37232960325534	3	574	983
140	4	3	20	0	6	2863	2695	3927	72.90552584670232	68.62745098039215	23030	45805	0.5714285714285714	0.2482825956206482	13.518381297779634	9	36.02161654135338	3.0	29.214285714285715	3.0	608	1064
141	4	3	20	0	8	3178	3009	4266	74.49601500234412	70.53445850914206	23123	45923	0.5625	0.2456336251510832	13.657258798740994	9	35.333639705882355	3.0	28.676470588235293	3.0	612	1088
142	4	4	20	0	4	2337	2172	3427	68.19375547125766	63.379048730668224	23593	46560	0.5862385321100917	0.2490197411434934	13.983530134986296	10	35.81743119266055	3.0	29.312844036697246	3.0	639	1090
143	4	4	20	0	6	3283	3108	4466	73.51097178683385	69.59247648902821	23748	46869	0.5722738799661876	0.25257323490619327	14.314444133580894	10	33.234995773457314	3	27.24175824175824	3	677	1183
144	4	4	20	0	8	3637	3460	4843	75.09807970266364	71.44332025603964	23838	46988	0.5679933665008292	0.2506930278505859	14.460145570743832	10	32.69568822553897	3.0	26.816749585406303	3.0	685	1206
145	5	1	10	0	4	811	772	1192	68.03691275167785	64.76510067114094	13192	21747	0.5590551181102362	0.22599926706024057	13.864084865891508	10	56.658792650918635	3	43.960629921259844	3	213	381
146	5	1	10	0	6	1013	970	1413	71.69143665958953	68.6482661004954	13226	21818	0.5475	0.227178782269963	13.99445445723	10	54.0975	3.0	42.0025	3.0	219	400
147	5	1	10	0	8	1067	1024	1472	72.48641304347827	69.56521739130434	13242	21839	0.5432098765432098	0.22655795870420783	14.074007386888272	10.0	53.48148148148148	3	41.5358024691358	3	220	405
148	5	2	10	0	4	1016	969	1469	69.16269571136827	65.96324029952349	13815	22728	0.5474613686534217	0.22222814591947812	14.655900621118013	10.0	49.75717439293598	3	38.94922737306843	3	248	453
149	5	2	10	0	6	1245	1195	1719	72.4258289703316	69.51716114019779	13847	22801	0.5443037974683544	0.22354058858736814	14.789564524694637	10.0	47.67088607594937	3.0	37.34177215189873	3.0	258	474
150	5	2	10	0	8	1299	1249	1778	73.05961754780652	70.2474690663667	13863	22822	0.5490605427974948	0.22693249109151722	14.865013043286023	10	47.217118997912316	3	36.995824634655534	3	263	479
151	5	3	10	0	4	1198	1140	1755	68.26210826210826	64.95726495726495	14459	23894	0.5439856373429084	0.22782426407336084	15.724683009298394	11.0	42.47755834829444	3	33.53680430879713	3	303	557
152	5	3	10	0	6	1441	1380	2020	71.33663366336634	68.31683168316832	14487	23969	0.533678756476684	0.22763718368028515	15.864448941732018	11.0	40.96373056994819	3	32.362694300518136	3	309	579
153	5	3	10	0	8	1496	1435	2080	71.92307692307692	68.99038461538461	14503	23990	0.5325342465753424	0.22753028583329224	15.935380597329289	11	40.648972602739725	3.0	32.12157534246575	3.0	311	584
154	5	4	10	0	4	1330	1263	1954	68.06550665301944	64.63664278403276	15077	24740	0.5496794871794872	0.23282823341602912	16.660251695677044	12.0	39.22115384615385	3.0	31.30448717948718	3.0	343	624
155	5	4	10	0	6	1575	1505	2220	70.94594594594595	67.7927927927928	15105	24813	0.5426356589147286	0.23245160046211913	16.809417040358746	12.0	38.031007751937985	3	30.372093023255815	3	350	645
156	5	4	10	0	8	1631	1561	2281	71.50372643577379	68.43489697501096	15121	24834	0.54	0.23206211262639653	16.8775609954788	12	37.77076923076923	3.0	30.17076923076923	3.0	351	650
157	5	1	12	0	4	824	787	1211	68.0429397192403	64.98761354252684	13210	21663	0.5478036175710594	0.22442832185160944	13.958253916600809	10	55.58397932816538	3	43.348837209302324	3	212	387
158	5	1	12	0	6	1070	1029	1487	71.95696032279758	69.19973100201749	13264	21765	0.5299760191846523	0.2232418604188683	14.13814662159033	10	51.78177458033573	3	40.42685851318945	3	221	417
159	5	1	12	0	8	1161	1120	1584	73.29545454545455	70.70707070707071	13283	21789	0.5295508274231678	0.2227926085741001	14.226580931674146	10	51.104018912529554	3	39.910165484633566	3	224	423
160	5	2	12	0	4	1027	988	1496	68.64973262032086	66.0427807486631	13807	22583	0.5607675906183369	0.24056777492848036	14.731107048909893	10	47.82302771855011	3	37.61407249466951	3	263	469
161	5	2	12	0	6	1320	1278	1822	72.44785949506037	70.14270032930845	13862	22690	0.547808764940239	0.23938787851172477	14.929922728483879	10.0	44.85657370517928	3.0	35.31872509960159	3.0	275	502
162	5	2	12	0	8	1415	1372	1926	73.46832814122534	71.23572170301142	13884	22723	0.5440313111545988	0.23758670434829107	15.035123508803052	10	44.12720156555773	3	34.75538160469667	3	278	511
163	5	3	12	0	4	1236	1187	1814	68.1367144432194	65.43550165380375	14451	23746	0.5467128027681661	0.23425728264145312	16.0773149917208	11	40.74913494809689	3.0	32.32871972318339	3.0	316	578
164	5	3	12	0	6	1562	1509	2175	71.816091954023	69.37931034482759	14504	23859	0.531810766721044	0.2326897301873656	16.283176858665314	11.0	38.574225122349105	3	30.63458401305057	3	326	613
165	5	3	12	0	8	1664	1610	2286	72.79090113735784	70.42869641294838	14526	23892	0.5257234726688103	0.23105235077268926	16.38193183258014	11	38.065916398713824	3.0	30.239549839228296	3.0	327	622
166	5	4	12	0	4	1403	1341	2049	68.47242557345047	65.44655929721816	15043	24567	0.5495356037151703	0.237295400578246	16.979450928818018	12.0	37.6656346749226	3.0	30.19969040247678	3.0	355	646
167	5	4	12	0	6	1752	1686	2434	71.98027937551356	69.26869350862778	15097	24682	0.5395894428152492	0.23816851028100028	17.198059524296884	12	35.816715542522	3.0	28.744868035190617	3.0	368	682
168	5	4	12	0	8	1858	1791	2549	72.89132993330718	70.2628481757552	15119	24715	0.5340086830680174	0.23638207658572083	17.2928694087824	12.0	35.39507959479016	3	28.413892908827787	3	369	691
169	5	1	14	0	4	825	779	1226	67.29200652528549	63.539967373572594	13231	21717	0.5561097256857855	0.22353780902950052	13.96547403591814	10	53.738154613466335	3	41.952618453865334	3	223	401
170	5	1	14	0	6	1085	1036	1515	71.61716171617162	68.38283828382838	13282	21812	0.5372093023255814	0.22218645714498803	14.115133860452213	10	50.2953488372093	3.0	39.3046511627907	3.0	231	430
171	5	1	14	0	8	1195	1144	1632	73.22303921568627	70.09803921568627	13306	21842	0.5331807780320366	0.22138666081954017	14.204221124093658	10	49.54919908466819	3	38.734553775743706	3	233	437
172	5	2	14	0	4	1010	958	1496	67.51336898395722	64.03743315508021	13820	22622	0.5637860082304527	0.24327794467126765	14.797155087844466	10.0	46.1440329218107	3.0	36.41358024691358	3.0	274	486
173	5	2	14	0	6	1330	1276	1847	72.00866269626421	69.08500270709258	13873	22720	0.5551257253384912	0.24371324521644633	14.969789861833044	10	43.53771760154739	3	34.39071566731141	3	287	517
174	5	2	14	0	8	1459	1402	1987	73.42727730246602	70.55863110216407	13900	22761	0.5454545454545454	0.24035764902650314	15.082239176721078	10.0	42.696969696969695	3.0	33.73863636363637	3.0	288	528
175	5	3	14	0	4	1237	1186	1828	67.66958424507659	64.87964989059081	14436	23646	0.5499153976311336	0.23819761624919944	16.014073694984646	11.0	39.6751269035533	3	31.54653130287648	3	325	591
176	5	3	14	0	6	1611	1557	2233	72.14509628302731	69.7268248992387	14487	23745	0.5369774919614148	0.23624028596453941	16.18516787080323	11.0	37.82958199356913	3.0	30.106109324758844	3.0	334	622
177	5	3	14	0	8	1752	1695	2385	73.45911949685535	71.06918238993711	14514	23786	0.5292259083728278	0.2335939481666058	16.29127943984723	11	37.22748815165877	3	29.636650868878355	3	335	633
178	5	4	14	0	4	1452	1388	2106	68.94586894586895	65.90693257359924	15018	24473	0.5428134556574924	0.23492464175031266	16.946936249226326	12	37.0565749235474	3.0	29.770642201834864	3.0	355	654
179	5	4	14	0	6	1876	1809	2561	73.25263568918392	70.63647012885592	15067	24572	0.5328467153284672	0.23421029056647852	17.1190936381955	12	35.4992700729927	3	28.543065693430655	3	365	685
180	5	4	14	0	8	2026	1956	2722	74.43056576047024	71.85892725936812	15092	24613	0.5258620689655172	0.23181485624587456	17.22137812089356	12.0	34.98850574712644	3.0	28.14080459770115	3.0	366	696
181	5	1	16	0	4	848	803	1250	67.84	64.24	13238	21687	0.5621890547263682	0.2239905183641164	13.943214584689796	10.0	53.48756218905473	3.0	41.81094527363184	3.0	226	402
182	5	1	16	0	6	1116	1067	1548	72.09302325581395	68.92764857881137	13301	21798	0.5439814814814815	0.22467639494733846	14.151477262202464	10.0	49.986111111111114	3.0	39.11805555555556	3.0	235	432
183	5	1	16	0	8	1231	1180	1671	73.66846199880311	70.6163973668462	13327	21830	0.5409090909090909	0.223735851365505	14.244241975765425	10.0	49.14090909090909	3.0	38.470454545454544	3.0	238	440
184	5	2	16	0	4	1053	996	1531	68.77857609405618	65.05551926845199	13828	22554	0.5878661087866108	0.24770951545144979	14.749014336917563	10.0	46.69456066945607	3.0	36.9581589958159	3.0	281	478
185	5	2	16	0	6	1394	1333	1907	73.09910854745674	69.90036706869428	13898	22675	0.5692007797270955	0.24640379802298826	14.983632146998483	10.0	43.707602339181285	3	34.635477582846	3	292	513
186	5	2	16	0	8	1537	1473	2062	74.53928225024248	71.43549951503395	13925	22718	0.5580952380952381	0.24250331294263597	15.099870875818157	10	42.77904761904762	3	33.91238095238095	3	293	525
187	5	3	16	0	4	1257	1203	1836	68.4640522875817	65.52287581699346	14440	23539	0.5682210708117443	0.24424603454013494	15.903747213170982	11.0	40.2832469775475	3	32.12435233160622	3	329	579
188	5	3	16	0	6	1672	1614	2287	73.10887625710538	70.57280279842588	14512	23663	0.5528455284552846	0.24349884119036008	16.143283964317725	11	38.09593495934959	3	30.414634146341463	3	340	615
189	5	3	16	0	8	1831	1770	2461	74.40065014221861	71.92198293376676	14548	23715	0.5428571428571428	0.2398029285424426	16.285324813631522	11	37.26190476190476	3.0	29.761904761904763	3.0	342	630
190	5	4	16	0	4	1457	1391	2094	69.57975167144221	66.42788920725883	15009	24315	0.5667189952904239	0.24071752164021626	16.874693589264197	12	37.78492935635793	3	30.439560439560438	3	361	637
191	5	4	16	0	6	1959	1888	2633	74.4018230155716	71.7052791492594	15078	24445	0.5593471810089021	0.24305696530882964	17.13313756307387	12.0	35.87240356083086	3.0	28.93026706231454	3.0	377	674
192	5	4	16	0	8	2130	2056	2819	75.55870876197233	72.93366442000709	15110	24497	0.5500725689404935	0.23981057405985787	17.270269154557464	12.0	35.158200290275765	3	28.365747460087082	3	379	689
193	5	1	18	0	4	840	802	1243	67.57843925985519	64.52131938857603	13248	21612	0.5483870967741935	0.21993508913577114	13.767409340915448	10.0	53.235732009925556	3	41.732009925558316	3	221	403
194	5	1	18	0	6	1106	1064	1539	71.8648473034438	69.1358024691358	13308	21726	0.5334872979214781	0.22058843718861001	13.995080978235649	10	49.76674364896074	3	39.057736720554274	3	231	433
195	5	1	18	0	8	1236	1193	1680	73.57142857142857	71.01190476190476	13338	21763	0.527027027027027	0.2182756295520621	14.097711267605634	10.0	48.612612612612615	3.0	38.16891891891892	3.0	234	444
196	5	2	18	0	4	1040	993	1518	68.51119894598155	65.41501976284584	13838	22460	0.5774058577405857	0.24508087320315058	14.5541687244646	10	46.59623430962343	3.0	36.98117154811715	3.0	276	478
197	5	2	18	0	6	1379	1327	1892	72.88583509513742	70.13742071881607	13907	22586	0.5653021442495126	0.2464514810371508	14.805165787827331	10.0	43.62183235867447	3	34.66276803118908	3	290	513
198	5	2	18	0	8	1544	1490	2072	74.51737451737452	71.91119691119691	13939	22635	0.553030303030303	0.24180309472439887	14.935869419792178	10	42.46780303030303	3.0	33.76136363636363	3.0	292	528
199	5	3	18	0	4	1244	1198	1814	68.57772877618523	66.04189636163176	14434	23472	0.5561403508771929	0.23990118688629564	15.841596909207984	11	40.86842105263158	3.0	32.584210526315786	3.0	317	570
200	5	3	18	0	6	1665	1615	2276	73.15465729349737	70.95782073813709	14513	23613	0.546644844517185	0.2425098349555693	16.12055344407909	11	38.32569558101473	3	30.597381342062192	3	334	611
201	5	3	18	0	8	1857	1805	2486	74.69831053901851	72.60659694288013	14551	23671	0.5325914149443561	0.2370152624275735	16.272336074304462	11	37.314785373608906	3	29.8060413354531	3	335	629
202	5	4	18	0	4	1426	1371	2061	69.18971373119845	66.52110625909752	14981	24218	0.5543307086614173	0.23493731278546023	16.91203665139525	12.0	37.811023622047244	3	30.4503937007874	3	352	635
203	5	4	18	0	6	1944	1885	2623	74.11361036980557	71.86427754479604	15060	24366	0.5478645066273933	0.2394387203207053	17.23045693690708	12	35.55081001472754	3	28.66715758468336	3	372	679
204	5	4	18	0	8	2150	2089	2847	75.51808921671936	73.37548296452405	15095	24424	0.5365853658536586	0.23527687518916757	17.379696606456413	12	34.71018651362984	3	28.00286944045911	3	374	697
205	5	1	20	0	4	846	808	1258	67.24960254372019	64.22893481717011	13262	21589	0.5388349514563107	0.21761740714631742	13.820628848665796	10.0	52.029126213592235	3.0	40.859223300970875	3.0	222	412
206	5	1	20	0	6	1125	1083	1568	71.74744897959184	69.0688775510204	13326	21710	0.5282167042889391	0.21872343759682594	14.078980359381529	10	48.61625282167043	3	38.22573363431151	3	234	443
207	5	1	20	0	8	1263	1220	1716	73.6013986013986	71.0955710955711	13355	21745	0.5187637969094923	0.21639982629775056	14.176263328697265	10.0	47.615894039735096	3	37.45474613686534	3	235	453
208	5	2	20	0	4	1036	990	1524	67.97900262467192	64.96062992125984	13840	22474	0.569672131147541	0.23918232657591867	14.645349358686877	10.0	45.692622950819676	3.0	36.24590163934426	3.0	278	488
209	5	2	20	0	6	1380	1329	1905	72.44094488188976	69.76377952755905	13917	22609	0.5638095238095238	0.24296285557823263	14.927446343313552	10	42.687619047619044	3	33.906666666666666	3	296	525
210	5	2	20	0	8	1551	1499	2089	74.2460507419818	71.75682144566778	13945	22651	0.5520446096654275	0.23883985146405773	15.046991225335175	10	41.73048327137546	3.0	33.16171003717472	3.0	297	538
211	5	3	20	0	4	1260	1211	1834	68.70229007633588	66.03053435114504	14420	23448	0.5522648083623694	0.23492337236531668	15.96361133812207	11	40.50348432055749	3.0	32.31010452961672	3.0	317	574
212	5	3	20	0	6	1693	1637	2312	73.22664359861592	70.8044982698962	14515	23610	0.5411954765751211	0.23824073624829042	16.281975625400896	11	37.778675282714055	3	30.180936995153473	3	335	619
213	5	3	20	0	8	1892	1835	2527	74.87138899881282	72.61574990106845	14547	23661	0.5307086614173229	0.23429938054611446	16.423615259878808	11.0	36.90393700787401	3	29.49763779527559	3	337	635
214	5	4	20	0	4	1429	1369	2066	69.1674733785092	66.26331074540174	14973	24168	0.5557299843014128	0.23641373162731633	16.867276983529806	12.0	37.554160125588695	3	30.315541601255887	3	354	637
215	5	4	20	0	6	1954	1887	2639	74.04319818112921	71.50435771125426	15071	24338	0.5474452554744526	0.24093023899747018	17.22916147261697	12.0	35.13284671532847	3	28.401459854014597	3	375	685
216	5	4	20	0	8	2173	2104	2875	75.58260869565217	73.18260869565218	15103	24394	0.5370370370370371	0.23710299803754697	17.38122486213045	12	34.35470085470085	3.0	27.786324786324787	3.0	377	702
