# Supplementary material for: GBSC: graph-based sequence clustering method for similar short tandem repeats in protein sequences
Source: Bioinformatics. 2026 Jun 13;42(7):btag378. doi: 10.1093/bioinformatics/btag378 (PMC13360283; doi:10.1093/bioinformatics/btag378)
Supplement: btag378_Supplementary_Data [file btag378_supplementary_data.zip › S04_RG_GR_multiparams_clusters_details.xlsx]

## Sheet: rg_gr
Parameters set ID	GBSC model	Number of proteins in cluster	s value	Gene Ontology ID	C measure
153	GR-RG_RG-GR	51	0.509804	GO:0003723	0.532534
152	GR-RG_RG-GR	51	0.509804	GO:0003723	0.533679
151	GR-RG_RG-GR	51	0.509804	GO:0003723	0.543986
165	GR-RG_RG-GR	53	0.509434	GO:0003723	0.525723
177	GR-RG_RG-GR	53	0.509434	GO:0003723	0.529226
164	GR-RG_RG-GR	53	0.509434	GO:0003723	0.531811
176	GR-RG_RG-GR	53	0.509434	GO:0003723	0.536977
163	GR-RG_RG-GR	53	0.509434	GO:0003723	0.546713
175	GR-RG_RG-GR	53	0.509434	GO:0003723	0.549915
180	GR-RG_RG-GR	55	0.490909	GO:0003723	0.525862
213	GR-RG_RG-GR	55	0.490909	GO:0003723	0.530709
201	GR-RG_RG-GR	55	0.490909	GO:0003723	0.532591
179	GR-RG_RG-GR	55	0.490909	GO:0003723	0.532847
168	GR-RG_RG-GR	55	0.490909	GO:0003723	0.534009
167	GR-RG_RG-GR	55	0.490909	GO:0003723	0.539589
212	GR-RG_RG-GR	55	0.490909	GO:0003723	0.541195
178	GR-RG_RG-GR	55	0.490909	GO:0003723	0.542813
189	GR-RG_RG-GR	55	0.490909	GO:0003723	0.542857
200	GR-RG_RG-GR	55	0.490909	GO:0003723	0.546645
166	GR-RG_RG-GR	55	0.490909	GO:0003723	0.549536
211	GR-RG_RG-GR	55	0.490909	GO:0003723	0.552265
188	GR-RG_RG-GR	55	0.490909	GO:0003723	0.552846
199	GR-RG_RG-GR	55	0.490909	GO:0003723	0.55614
187	GR-RG_RG-GR	55	0.490909	GO:0003723	0.568221
156	GR-RG_RG-GR	53	0.490566	GO:0003723	0.54
155	GR-RG_RG-GR	53	0.490566	GO:0003723	0.542636
154	GR-RG_RG-GR	53	0.490566	GO:0003723	0.549679
204	GR-RG_RG-GR	57	0.473684	GO:0003723	0.536585
203	GR-RG_RG-GR	57	0.473684	GO:0003723	0.547865
192	GR-RG_RG-GR	57	0.473684	GO:0003723	0.550073
202	GR-RG_RG-GR	57	0.473684	GO:0003723	0.554331
191	GR-RG_RG-GR	57	0.473684	GO:0003723	0.559347
190	GR-RG_RG-GR	57	0.473684	GO:0003723	0.566719
216	GR-RG_RG-GR	58	0.465517	GO:0003723	0.537037
215	GR-RG_RG-GR	58	0.465517	GO:0003723	0.547445
214	GR-RG_RG-GR	58	0.465517	GO:0003723	0.55573
162	GR-RG_RG-GR	39	0.435897	GO:0003723	0.544031
174	GR-RG_RG-GR	39	0.435897	GO:0003723	0.545455
161	GR-RG_RG-GR	39	0.435897	GO:0003723	0.547809
173	GR-RG_RG-GR	39	0.435897	GO:0003723	0.555126
160	GR-RG_RG-GR	39	0.435897	GO:0003723	0.560768
172	GR-RG_RG-GR	39	0.435897	GO:0003723	0.563786
159	GR-RG_RG-GR	37	0.432432	GO:0003723	0.529551
158	GR-RG_RG-GR	37	0.432432	GO:0003723	0.529976
171	GR-RG_RG-GR	37	0.432432	GO:0003723	0.533181
170	GR-RG_RG-GR	37	0.432432	GO:0003723	0.537209
149	GR-RG_RG-GR	37	0.432432	GO:0003723	0.544304
148	GR-RG_RG-GR	37	0.432432	GO:0003723	0.547461
157	GR-RG_RG-GR	37	0.432432	GO:0003723	0.547804
150	GR-RG_RG-GR	37	0.432432	GO:0003723	0.549061
169	GR-RG_RG-GR	37	0.432432	GO:0003723	0.55611
147	GR-RG_RG-GR	35	0.428571	GO:0003723	0.54321
146	GR-RG_RG-GR	35	0.428571	GO:0003723	0.5475
145	GR-RG_RG-GR	35	0.428571	GO:0003723	0.559055
210	GR-RG_RG-GR	40	0.425	GO:0003723	0.552045
198	GR-RG_RG-GR	40	0.425	GO:0003723	0.55303
186	GR-RG_RG-GR	40	0.425	GO:0003723	0.558095
209	GR-RG_RG-GR	40	0.425	GO:0003723	0.56381
197	GR-RG_RG-GR	40	0.425	GO:0003723	0.565302
185	GR-RG_RG-GR	40	0.425	GO:0003723	0.569201
208	GR-RG_RG-GR	40	0.425	GO:0003723	0.569672
196	GR-RG_RG-GR	40	0.425	GO:0003723	0.577406
184	GR-RG_RG-GR	40	0.425	GO:0003723	0.587866
207	GR-RG_RG-GR	38	0.421053	GO:0003723	0.518764
195	GR-RG_RG-GR	38	0.421053	GO:0003723	0.527027
206	GR-RG_RG-GR	38	0.421053	GO:0003723	0.528217
194	GR-RG_RG-GR	38	0.421053	GO:0003723	0.533487
205	GR-RG_RG-GR	38	0.421053	GO:0003723	0.538835
183	GR-RG_RG-GR	38	0.421053	GO:0003723	0.540909
182	GR-RG_RG-GR	38	0.421053	GO:0003723	0.543981
193	GR-RG_RG-GR	38	0.421053	GO:0003723	0.548387
181	GR-RG_RG-GR	38	0.421053	GO:0003723	0.562189
108	GR-RG_RG-GR	82	0.390244	GO:0003723	0.578642
107	GR-RG_RG-GR	82	0.390244	GO:0003723	0.583193
106	GR-RG_RG-GR	82	0.390244	GO:0003723	0.595345
96	GR-RG_RG-GR	83	0.385542	GO:0003723	0.585326
95	GR-RG_RG-GR	83	0.385542	GO:0003723	0.59182
94	GR-RG_RG-GR	83	0.385542	GO:0003723	0.604056
105	GR-RG_RG-GR	78	0.384615	GO:0003723	0.573034
104	GR-RG_RG-GR	78	0.384615	GO:0003723	0.579048
103	GR-RG_RG-GR	78	0.384615	GO:0003723	0.590447
6	GR-RG_RG-GR	151	0.384106	GO:0003723	0.604267
5	GR-RG_RG-GR	151	0.384106	GO:0003723	0.607759
4	GR-RG_RG-GR	151	0.384106	GO:0003723	0.620908
93	GR-RG_RG-GR	79	0.379747	GO:0003723	0.575673
92	GR-RG_RG-GR	79	0.379747	GO:0003723	0.582863
91	GR-RG_RG-GR	79	0.379747	GO:0003723	0.597804
84	GR-RG_RG-GR	87	0.37931	GO:0003723	0.586207
83	GR-RG_RG-GR	87	0.37931	GO:0003723	0.590435
82	GR-RG_RG-GR	87	0.37931	GO:0003723	0.596189
18	GR-RG_RG-GR	149	0.375839	GO:0003723	0.598864
17	GR-RG_RG-GR	149	0.375839	GO:0003723	0.606618
16	GR-RG_RG-GR	149	0.375839	GO:0003723	0.624573
30	GR-RG_RG-GR	147	0.37415	GO:0003723	0.605547
29	GR-RG_RG-GR	147	0.37415	GO:0003723	0.612128
28	GR-RG_RG-GR	147	0.37415	GO:0003723	0.630372
9	GR-RG_RG-GR	161	0.372671	GO:0003723	0.611233
8	GR-RG_RG-GR	161	0.372671	GO:0003723	0.615044
7	GR-RG_RG-GR	161	0.372671	GO:0003723	0.627754
129	GR-RG_RG-GR	81	0.37037	GO:0003723	0.550685
128	GR-RG_RG-GR	81	0.37037	GO:0003723	0.558357
141	GR-RG_RG-GR	81	0.37037	GO:0003723	0.5625
117	GR-RG_RG-GR	81	0.37037	GO:0003723	0.567192
140	GR-RG_RG-GR	81	0.37037	GO:0003723	0.571429
116	GR-RG_RG-GR	81	0.37037	GO:0003723	0.572375
127	GR-RG_RG-GR	81	0.37037	GO:0003723	0.574187
81	GR-RG_RG-GR	81	0.37037	GO:0003723	0.581238
139	GR-RG_RG-GR	81	0.37037	GO:0003723	0.583927
80	GR-RG_RG-GR	81	0.37037	GO:0003723	0.584961
115	GR-RG_RG-GR	81	0.37037	GO:0003723	0.589506
79	GR-RG_RG-GR	81	0.37037	GO:0003723	0.596115
42	GR-RG_RG-GR	147	0.367347	GO:0003723	0.602145
41	GR-RG_RG-GR	147	0.367347	GO:0003723	0.608446
40	GR-RG_RG-GR	147	0.367347	GO:0003723	0.62707
21	GR-RG_RG-GR	159	0.36478	GO:0003723	0.597725
20	GR-RG_RG-GR	159	0.36478	GO:0003723	0.603846
19	GR-RG_RG-GR	159	0.36478	GO:0003723	0.621822
132	GR-RG_RG-GR	83	0.361446	GO:0003723	0.562397
131	GR-RG_RG-GR	83	0.361446	GO:0003723	0.566527
120	GR-RG_RG-GR	83	0.361446	GO:0003723	0.571311
119	GR-RG_RG-GR	83	0.361446	GO:0003723	0.576342
130	GR-RG_RG-GR	83	0.361446	GO:0003723	0.585165
118	GR-RG_RG-GR	83	0.361446	GO:0003723	0.59526
33	GR-RG_RG-GR	161	0.360248	GO:0003723	0.602164
32	GR-RG_RG-GR	161	0.360248	GO:0003723	0.609911
31	GR-RG_RG-GR	161	0.360248	GO:0003723	0.627596
66	GR-RG_RG-GR	142	0.359155	GO:0003723	0.596183
65	GR-RG_RG-GR	142	0.359155	GO:0003723	0.601337
64	GR-RG_RG-GR	142	0.359155	GO:0003723	0.628132
54	GR-RG_RG-GR	145	0.358621	GO:0003723	0.594663
53	GR-RG_RG-GR	145	0.358621	GO:0003723	0.600206
52	GR-RG_RG-GR	145	0.358621	GO:0003723	0.624573
144	GR-RG_RG-GR	84	0.357143	GO:0003723	0.567993
143	GR-RG_RG-GR	84	0.357143	GO:0003723	0.572274
142	GR-RG_RG-GR	84	0.357143	GO:0003723	0.586239
12	GR-RG_RG-GR	171	0.356725	GO:0003723	0.60312
11	GR-RG_RG-GR	171	0.356725	GO:0003723	0.604758
10	GR-RG_RG-GR	171	0.356725	GO:0003723	0.6161
39	GR-RG_RG-GR	143	0.356643	GO:0003723	0.607794
38	GR-RG_RG-GR	143	0.356643	GO:0003723	0.614396
37	GR-RG_RG-GR	143	0.356643	GO:0003723	0.632867
45	GR-RG_RG-GR	160	0.35625	GO:0003723	0.598516
44	GR-RG_RG-GR	160	0.35625	GO:0003723	0.606571
43	GR-RG_RG-GR	160	0.35625	GO:0003723	0.626907
24	GR-RG_RG-GR	172	0.354651	GO:0003723	0.595038
23	GR-RG_RG-GR	172	0.354651	GO:0003723	0.600222
22	GR-RG_RG-GR	172	0.354651	GO:0003723	0.618479
63	GR-RG_RG-GR	141	0.35461	GO:0003723	0.607209
27	GR-RG_RG-GR	141	0.35461	GO:0003723	0.610937
62	GR-RG_RG-GR	141	0.35461	GO:0003723	0.613088
26	GR-RG_RG-GR	141	0.35461	GO:0003723	0.618834
61	GR-RG_RG-GR	141	0.35461	GO:0003723	0.635919
25	GR-RG_RG-GR	141	0.35461	GO:0003723	0.635983
51	GR-RG_RG-GR	142	0.352113	GO:0003723	0.602859
50	GR-RG_RG-GR	142	0.352113	GO:0003723	0.610299
3	GR-RG_RG-GR	142	0.352113	GO:0003723	0.611147
2	GR-RG_RG-GR	142	0.352113	GO:0003723	0.614829
1	GR-RG_RG-GR	142	0.352113	GO:0003723	0.625874
49	GR-RG_RG-GR	142	0.352113	GO:0003723	0.630042
15	GR-RG_RG-GR	140	0.35	GO:0003723	0.604298
14	GR-RG_RG-GR	140	0.35	GO:0003723	0.612113
13	GR-RG_RG-GR	140	0.35	GO:0003723	0.629681
69	GR-RG_RG-GR	156	0.346154	GO:0003723	0.595918
68	GR-RG_RG-GR	156	0.346154	GO:0003723	0.60394
67	GR-RG_RG-GR	156	0.346154	GO:0003723	0.625115
57	GR-RG_RG-GR	159	0.345912	GO:0003723	0.592593
56	GR-RG_RG-GR	159	0.345912	GO:0003723	0.600334
55	GR-RG_RG-GR	159	0.345912	GO:0003723	0.62208
102	GR-RG_RG-GR	67	0.343284	GO:0003723	0.579409
101	GR-RG_RG-GR	67	0.343284	GO:0003723	0.58194
100	GR-RG_RG-GR	67	0.343284	GO:0003723	0.593079
36	GR-RG_RG-GR	176	0.340909	GO:0003723	0.587669
35	GR-RG_RG-GR	176	0.340909	GO:0003723	0.593116
34	GR-RG_RG-GR	176	0.340909	GO:0003723	0.612623
48	GR-RG_RG-GR	174	0.33908	GO:0003723	0.593551
47	GR-RG_RG-GR	174	0.33908	GO:0003723	0.599493
46	GR-RG_RG-GR	174	0.33908	GO:0003723	0.622319
90	GR-RG_RG-GR	68	0.338235	GO:0003723	0.579694
89	GR-RG_RG-GR	68	0.338235	GO:0003723	0.586016
88	GR-RG_RG-GR	68	0.338235	GO:0003723	0.599526
60	GR-RG_RG-GR	173	0.33526	GO:0003723	0.589834
59	GR-RG_RG-GR	173	0.33526	GO:0003723	0.597107
58	GR-RG_RG-GR	173	0.33526	GO:0003723	0.619465
138	GR-RG_RG-GR	69	0.333333	GO:0003723	0.570658
137	GR-RG_RG-GR	69	0.333333	GO:0003723	0.571744
126	GR-RG_RG-GR	69	0.333333	GO:0003723	0.580681
125	GR-RG_RG-GR	69	0.333333	GO:0003723	0.582492
114	GR-RG_RG-GR	69	0.333333	GO:0003723	0.584344
136	GR-RG_RG-GR	69	0.333333	GO:0003723	0.589222
113	GR-RG_RG-GR	69	0.333333	GO:0003723	0.592342
72	GR-RG_RG-GR	171	0.333333	GO:0003723	0.594136
124	GR-RG_RG-GR	69	0.333333	GO:0003723	0.599757
71	GR-RG_RG-GR	171	0.333333	GO:0003723	0.601016
112	GR-RG_RG-GR	69	0.333333	GO:0003723	0.607317
70	GR-RG_RG-GR	171	0.333333	GO:0003723	0.621697
78	GR-RG_RG-GR	70	0.328571	GO:0003723	0.590703
77	GR-RG_RG-GR	70	0.328571	GO:0003723	0.59289
76	GR-RG_RG-GR	70	0.328571	GO:0003723	0.606538
75	GR-RG_RG-GR	62	0.322581	GO:0003723	0.600277
74	GR-RG_RG-GR	62	0.322581	GO:0003723	0.604488
73	GR-RG_RG-GR	62	0.322581	GO:0003723	0.61848
123	GR-RG_RG-GR	63	0.31746	GO:0003723	0.56827
135	GR-RG_RG-GR	63	0.31746	GO:0003723	0.572529
122	GR-RG_RG-GR	63	0.31746	GO:0003723	0.573901
134	GR-RG_RG-GR	63	0.31746	GO:0003723	0.578947
111	GR-RG_RG-GR	63	0.31746	GO:0003723	0.587615
121	GR-RG_RG-GR	63	0.31746	GO:0003723	0.592754
110	GR-RG_RG-GR	63	0.31746	GO:0003723	0.594886
133	GR-RG_RG-GR	63	0.31746	GO:0003723	0.599424
109	GR-RG_RG-GR	63	0.31746	GO:0003723	0.61516
99	GR-RG_RG-GR	60	0.316667	GO:0003723	0.581457
87	GR-RG_RG-GR	60	0.316667	GO:0003723	0.585979
98	GR-RG_RG-GR	60	0.316667	GO:0003723	0.587601
86	GR-RG_RG-GR	60	0.316667	GO:0003723	0.592742
97	GR-RG_RG-GR	60	0.316667	GO:0003723	0.606987
85	GR-RG_RG-GR	60	0.316667	GO:0003723	0.613603
